# Supplementary material for: Adipose-Derived Stromal Vascular Fraction Cell Effects on a Rodent Model of Thin Endometrium
Source: PLoS One. 2015 Dec 14;10(12):e0144823. doi: 10.1371/journal.pone.0144823 (PMC4684382; doi:10.1371/journal.pone.0144823)
Supplement: S1 Dataset — (ZIP) [file pone.0144823.s001.zip]

Archive with 5 entries (5 files):
- EM H&E.xlsx
- USmeasure.xlsx
- USdoppler.xlsx
- Endometrium VEGF Analysis.xlsx
- Endometrium IHC_F Analysis.xlsx
