# Supplementary material for: Adipose-Derived Stromal Vascular Fraction Cell Effects on a Rodent Model of Thin Endometrium
Source: PLoS One. 2015 Dec 14;10(12):e0144823. doi: 10.1371/journal.pone.0144823 (PMC4684382; doi:10.1371/journal.pone.0144823)
Supplement: S1 Dataset — (ZIP) [file pone.0144823.s001.zip › EM H&E.xlsx]

## Sheet: Sheet1
Sample	Surgery 1	Surgery 2	Serosa	EM border	Lumen	EM AREA (mm2)	EM %	Glands	Glands/EM	EX?	Notes
551L	EtOH	PBS	3.662	1.106	0.145	0.961	27.3244	6	6.2435
551R	PBS	SVF	4.775	3.337	0.347	2.99	67.5248	47	15.7191		off slide
552L	EtOH	PBS	3.614	0.675	0.001	0.674	18.6549	0	0		fibrous atrophy
552R	PBS	SVF	6.279	3.371	0.719	2.652	47.6978	24	9.04977
553L	EtOH	SVF	3.841	0.816	0.594	0.222	6.83708	0	0		fibrous atrophy
553R	PBS	PBS	4.758	2.858	0.251	2.607	57.8434	49	18.7956
554L	EtOH	PBS	1.601	0.128	0.025	0.103	6.53553	0	0		fibrous atrophy
554R	PBS	SVF	5.668	1.658	0.283	1.375	25.5339	8	5.81818		partial EM atrophy
555L	EtOH	SVF	4.68	2.065	0.154	1.911	42.2227	9	4.70958		partial deserosalization
555R	PBS	PBS	2.75	1.168	0.038	1.13	41.6667	16	14.1593		doubled horn
556L	EtOH	SVF	4.364	1.849	0.791	1.058	29.611	0	0
556R	PBS	PBS	4.089	1.975	0.309	1.666	44.0741	27	16.2065
557L	EtOH	PBS	3.036	0.568	0.01	0.558	18.4402	0	0		fibrous atrophy
557R	PBS	SVF	2.563	1.335	0.225	1.11	47.4765	23	20.7207
558L	EtOH	PBS	n/a	3.346	0.42	2.926	#VALUE!	35	11.9617	Y	skewed, deserosalized
558R	PBS	SVF	3.304	1.807	0.17	1.637	52.2336	47	28.7111		partial deserosalization
559L	EtOH	SVF	2.576	0.49	0	0.49	19.0217	0	0		EM atrophy
559R	PBS	PBS	3.489	2.762	0.281	2.481	77.3379	48	19.347		partial deserosalization
560L	EtOH	SVF	n/a	n/a	n/a	#VALUE!	#VALUE!	0	0	Y	atrophic
560R	PBS	PBS	3.043	0.755	0.042	0.713	23.7587	16	22.4404
561L	EtOH	SVF	n/a	n/a	n/a	#VALUE!	#VALUE!	0	0	Y	atrophic
561R	PBS	PBS	4.044	1.646	0.074	1.572	39.597	16	10.1781
562L	EtOH	PBS	5.098	2.077	0.198	1.879	38.3469	27	14.3693
562R	PBS	SVF	4.918	2.434	0.252	2.182	46.7638	17	7.79102
563L	EtOH	SVF	3.342	1.534	0.085	1.449	44.4888	37	25.5349		partial deserosalization
563R	PBS	PBS	5.463	2.703	0.215	2.488	47.4085	25	10.0482
564L	EtOH	Dead SVF	2.708	1.064	0.466	0.598	26.6726	0	0		atrophic EM
564R	PBS	PBS	4.916	3.067	0.23	2.837	60.542	27	9.5171
565L	EtOH	Dead SVF	n/a	2.649	0.196	2.453	n/a	32	13.0453		deserosalized
565R	PBS	PBS	4.393	2.922	0.27	2.652	64.3221	34	12.8205		partial skew
566L	EtOH	SVF	n/a	2.793	0.22	2.573	n/a	51	19.8212		deserosalized
566R	PBS	PBS	3.703	2.089	0.21	1.879	53.7933	37	19.6913
567L	EtOH	PBS	5.483	3.731	3.316	0.415	19.1509	0	0		hydrosalpinx
567R	PBS	SVF	3.206	2.231	0.154	2.077	68.0537	36	17.3327		partial tissue loss
568L	EtOH	PBS	5.914	3.177	0.331	2.846	50.9762	44	15.4603
568R	PBS	SVF	5.318	3.408	0.326	3.082	61.7388	52	16.8722
569L	EtOH	Dead SVF	n/a	1.508	0.256	1.252	n/a	10	7.98722		deserosalized
569R	PBS	PBS	4.378	2.556	0.5	2.056	53.017	30	14.5914
48L	EtOH	N/A	n/a	3.254	0.322	2.932	n/a	17	5.79809		deserosalized
48R	PBS	N/A	7.068	3.862	0.611	3.251	50.3485	23	7.07475
49L	EtOH	N/A	4.936	2.333	0.177	2.156	45.3036	36	16.6976
49R	PBS	N/A	5.828	3.455	0.406	3.049	56.2339	48	15.7429
50L	EtOH	N/A	7.692	3.231	0.298	2.933	39.6673	16	5.45517		off slide
50R	PBS	N/A	6.475	3.624	0.433	3.191	52.8136	30	9.40144		off slide
200L	EtOH	N/A	4.618	1.81	0.47	1.34	32.3047	5	3.73134
200R	PBS	N/A	6.034	3.884	0.413	3.471	61.7506	50	14.4051		partial deserosalized
938L	EtOH	N/A	4.775	2.023	0.372	1.651	37.4972	4	2.42277		partial tissue loss
938R	PBS	N/A	5.627	3.338	0.391	2.947	56.2834	34	11.5372
949L	EtOH	N/A	5.402	1.861	0.047	1.814	33.8749	2	1.10254
949R	PBS	N/A	8.099	4.206	1.47	2.736	41.2732	12	4.38596	Y	polyp, off slide
950L	EtOH	N/A	n/a	n/a	n/a	n/a	n/a	n/a	n/a	Y	no slide available?
950R	PBS	N/A	7.033	3.152	0.955	2.197	36.1468	20	9.10332		off slide
957L	EtOH	N/A	7.684	4.232	1.266	2.966	46.2138	60	20.2293	Y	EM bridge, off slide
957R	PBS	N/A	6.596	2.105	0.166	1.939	30.1555	20	10.3146
996L	EtOH	N/A	6.618	3.826	0.539	3.287	54.0714	34	10.3438
996R	PBS	N/A	6.539	3.505	0.413	3.092	50.4734	37	11.9664
997L	EtOH	N/A	6.841	3.404	0.428	2.976	46.4057	43	14.4489
997R	PBS	N/A	4.655	1.991	0.253	1.738	39.4821	16	9.20598
		Ave EM area	Ave EM %	Ave Glands	Ave Gland/EM
	EtoH only	2.38612	41.3035	19.625	7.50002
	PBS only	2.76389	48.1875	30.8889	10.9724
	EtOH +SVF	1.28383	28.4363	16.1667	8.34427
	EtOH +PBS	1.06229	25.6327	11	5.15331
	EtOH + DeadSVF	1.43433	26.6726	14	7.01082
	PBS + SVF	2.13813	52.1279	31.75	15.2518
	PBS + PBS	2.00736	51.2146	29.5455	15.2541
	EtoH only	EtoH only	EtoH only	EtoH only		PBS only	PBS only	PBS only	PBS only
	Ave EM area	Ave EM %	Ave Glands	Ave Gland/EM		Ave EM area	Ave EM %	Ave Glands	Ave Gland/EM
	2.932	45.3036	17	5.79809		3.251	50.3485	23	7.07475
	2.156	39.6673	36	16.6976		3.049	56.2339	48	15.7429
	2.933	32.3047	16	5.45517		3.191	52.8136	30	9.40144
	1.34	37.4972	5	3.73134		3.471	61.7506	50	14.4051
	1.651	33.8749	4	2.42277		2.947	56.2834	34	11.5372
	1.814	54.0714	2	1.10254		2.197	36.1468	20	9.10332
	3.287	46.4057	34	10.3438		1.939	30.1555	20	10.3146
	2.976		43	14.4489		3.092	50.4734	37	11.9664
						1.738	39.4821	16	9.20598
	EtOH +SVF	EtOH +SVF	EtOH +SVF	EtOH +SVF		EtOH +PBS	EtOH +PBS	EtOH +PBS	EtOH +PBS		EtOH + DeadSVF	EtOH + DeadSVF	EtOH + DeadSVF	EtOH + DeadSVF
	Ave EM area	Ave EM %	Ave Glands	Ave Gland/EM		Ave EM area	Ave EM %	Ave Glands	Ave Gland/EM		Ave EM area	Ave EM %	Ave Glands	Ave Gland/EM
	0.222	6.83708	0	0		0.961	27.3244	6	6.2435		0.598	26.6726	0	0
	1.911	42.2227	9	4.70958		0.674	18.6549	0	0		2.453		32	13.0453
	1.058	29.611	0	0		0.103	6.53553	0	0		1.252		10	7.98722
	0.49	19.0217	0	0		0.558	18.4402	0	0
	1.449	44.4888	37	25.5349		1.879	38.3469	27	14.3693
	2.573		51	19.8212		0.415	19.1509	0	0
						2.846	50.9762	44	15.4603
	PBS + SVF	PBS + SVF	PBS + SVF	PBS + SVF		PBS + PBS	PBS + PBS	PBS + PBS	PBS + PBS
	Ave EM area	Ave EM %	Ave Glands	Ave Gland/EM		Ave EM area	Ave EM %	Ave Glands	Ave Gland/EM
	2.99	67.5248	47	15.7191		2.607	57.8434	49	18.7956
	2.652	47.6978	24	9.04977		1.13	41.6667	16	14.1593
	1.375	25.5339	8	5.81818		1.666	44.0741	27	16.2065
	1.11	47.4765	23	20.7207		2.481	77.3379	48	19.347
	1.637	52.2336	47	28.7111		0.713	23.7587	16	22.4404
	2.182	46.7638	17	7.79102		1.572	39.597	16	10.1781
	2.077	68.0537	36	17.3327		2.488	47.4085	25	10.0482
	3.082	61.7388	52	16.8722		2.837	60.542	27	9.5171
						2.652	64.3221	34	12.8205
						1.879	53.7933	37	19.6913
						2.056	53.017	30	14.5914
	T-TEST	Ave EM area	Ave EM %	Ave Glands	Ave Gland/EM
	EtoH only	0.271902	0.170267	0.12409	0.124641
	PBS only
	T-TEST	Ave EM area	Ave EM %	Ave Glands	Ave Gland/EM
	EtOH +SVF	0.676466	0.759631	0.649124	0.549248
	EtOH +PBS
	T-TEST	Ave EM area	Ave EM %	Ave Glands	Ave Gland/EM
	PBS + SVF	0.695017	0.891115	0.73334	0.999343
	PBS + PBS
	T-TEST	Ave EM area	Ave EM %	Ave Glands	Ave Gland/EM
	EtOH +PBS	0.589782	#DIV/0!	0.807751	0.708157
	EtOH + DeadSVF
	T-TEST	Ave EM area	Ave EM %	Ave Glands	Ave Gland/EM
	EtOH +SVF	0.819694	#DIV/0!	0.886859	0.859285
	EtOH + DeadSVF
