# Supplementary material for: Adipose-Derived Stromal Vascular Fraction Cell Effects on a Rodent Model of Thin Endometrium
Source: PLoS One. 2015 Dec 14;10(12):e0144823. doi: 10.1371/journal.pone.0144823 (PMC4684382; doi:10.1371/journal.pone.0144823)
Supplement: S1 Dataset — (ZIP) [file pone.0144823.s001.zip › USmeasure.xlsx]

## Sheet: Sheet1
	BASE	BASE	ETOH	ETOH	SVF	SVF
	R	L	R	L	R	L
561	1.839	2.107	1.529	1.507	1.723	1.986
	1.777	2.082	1.843	1.657	1.685	1.878
	1.904	2.031	1.857	1.476	1.77	2.007
562	1.602	1.956	2.136	1.856	2.315	1.84			Key to groups
	1.599	2.061	2.112	1.804	2.316	1.677
	1.624	1.98	2.011	1.956	2.26	1.802			Baseline = measurement prior to any intervention
563	1.839	1.846	2.072	1.859	1.69	1.561
	1.882	1.96	2.093	1.986	1.6	1.49			EtOH= measured two weeks after LEFT horns got injured with concentrated ethanol
	1.881	1.962	2.026	1.988	1.728	1.544			(Right horns were only injected with PBS control solution)
564	1.857	1.982	1.564	1.79	2.434	2.122
	1.881	1.935	1.552	1.949	2.526	2.046			SVF= measured 4 weeks after SVF instillation procedure
	1.982	1.957	1.55	2.011	2.353	2.172			Key to which horns received which treatment is as follows:
565	1.823	1.936	2.418	2.305	1.903	2.237
	1.836	1.933	2.346	2.112	1.981	2.146			ETOH+SVF		ETOH+PBS		ETOH+ deadSVF		PBS +SVF		PBS +PBS
	1.981	2.079	2.456	2.235	1.93	2.144			561L		562L		564L		562R		561R
566	1.854	2.033	1.877	1.454	1.777	1.797			563L		567L		565L		567R		563R
	1.823	2.261	1.935	1.48	1.905	1.701			566L		568L		569L		568R		564R
	1.997	2.21	1.777	1.515	1.678	1.731											565R
567	NA	NA	1.817	1.681	1.959	2.402											566R
	NA	NA	1.853	1.675	2.087	2.425											569R
	NA	NA	1.904	1.753	1.957	2.459
568	NA	NA	2.032	1.934	1.7	1.78			Note that rat 570 died after the ETOH surgery and was not analyzed after baseline
	NA	NA	1.805	2.056	1.574	1.982
	NA	NA	2.081	1.878	1.751	1.956			NA= no data available
569	NA	NA	2.383	2.818	1.914	1.83
	NA	NA	2.081	2.716	1.905	1.728
	NA	NA	2.268	2.828	1.884	1.792
570	1.831	1.804	NA	NA	NA	NA
	1.887	1.887	NA	NA	NA	NA
	1.887	1.892	NA	NA	NA	NA
