# Supplementary material for: Adipose-Derived Stromal Vascular Fraction Cell Effects on a Rodent Model of Thin Endometrium
Source: PLoS One. 2015 Dec 14;10(12):e0144823. doi: 10.1371/journal.pone.0144823 (PMC4684382; doi:10.1371/journal.pone.0144823)
Supplement: S1 Dataset — (ZIP) [file pone.0144823.s001.zip › USdoppler.xlsx]

## Sheet: Sheet1
	R-BASE	R-BASE	R-BASE	R-BASE	L-BASE	L-BASE	L-BASE	L-BASE	R-ETOH	R-ETOH	R-ETOH	R-ETOH	L-ETOH	L-ETOH	L-ETOH	L-ETOH	R-SVF	R-SVF	R-SVF	R-SVF	L-SVF	L-SVF	L-SVF	L-SVF
	S	D	S/D	RI	S	D	S/D	RI	S	D	S/D	RI	S	D	S/D	RI	S	D	S/D	RI	S	D	S/D	RI
561	NA	NA			NA	NA			44.972	21.338	2.1076	0.487549	81.706	47.943	1.70423	0.436841	34.948	15.452	2.26171	0.539809	50.978	22.817	2.23421	0.572595
	NA	NA			NA	NA			40.921	22.689	1.80356		87.108	49.969	1.74324		35.67	16.174	2.20539		53.866	22.817	2.36078
	NA	NA			NA	NA			44.297	22.689	1.95236		87.783	46.593	1.88404		36.392	17.619	2.0655		55.311	22.817	2.42411
562	77.535	39.925	1.94202	0.46968	66.089	30.807	2.14526	0.515173	52.567	30.905	1.70092	0.41932	130.19	71.636	1.81738	0.482063	68.347	35.242	1.93936	0.468922	48.27	29.048	1.66173	0.450577
	72.713	41.854	1.7373		72.112	36.831	1.95792		53.289	29.461	1.8088		130.19	67.506	1.92857		61.94	35.242	1.75756		52.542	23.708	2.21621
	75.606	37.996	1.98984		77.276	36.831	2.09812		52.567	31.627	1.66209		131.154	63.648	2.06061		58.736	29.902	1.96428		46.135	27.98	1.64886
563	50.107	25.054	1.99996	0.507169	NA	NA			95.83	60.512	1.58365	0.381534	49.834	25.525	1.95236	0.456181	61.111	34.945	1.74878	0.424832	89.373	46.349	1.92826	0.447033
	49.391	24.338	2.02938		NA	NA			92.887	55.214	1.68231		49.159	27.551	1.78429		61.111	34.945	1.74878		86.439	48.304	1.78948
	50.107	24.338	2.0588		NA	NA			90.532	56.98	1.58884		50.509	28.226	1.78945		58.579	34.101	1.71781		84.484	49.282	1.7143
564	90.938	46.384	1.96055	0.456523	50.034	30.609	1.63462	0.396826	108.804	61.846	1.75927	0.45345	79.952	42.722	1.87145	0.487502	109.359	71.029	1.53964	0.365849	70.894	44.552	1.59126	0.336564
	95.21	54.319	1.75279		49.446	29.432	1.68001		113.385	61.846	1.83334		82.393	40.281	2.04546		112.488	70.247	1.60132		68.031	47.416	1.43477
	94.6	51.877	1.82354		48.857	29.432	1.66		109.949	57.838	1.90098		81.783	42.112	1.94204		111.706	70.247	1.59019		73.757	49.133	1.50117
565	64.938	35.032	1.85368	0.450876	92.965	47.64	1.95141	0.463694	72.135	30.667	2.3522	0.568453	47.91	25.786	1.85798	0.483195	101.837	48.315	2.10777	0.516253	120.642	70.013	1.72314	0.446289
	57.614	31.981	1.80151		88.143	48.604	1.81349		74.064	31.361	2.36166		50.199	24.26	2.06921		103.284	49.761	2.0756		123.536	67.12	1.84052
	58.835	32.591	1.80525		87.179	47.64	1.82995		70.206	31.361	2.23864		47.147	25.023	1.88415		97.498	48.315	2.01797		122.089	65.673	1.85904
566	NA	NA			NA	NA			149.732	85.193	1.75756	0.43545	111.689	87.276	1.27972	0.218183	41.278	20.639	2	0.54264	60.018	27.98	2.14503	0.507075
	NA	NA			NA	NA			151.454	83.472	1.81443		112.299	87.276	1.28671		40.295	18.673	2.15793		60.018	31.183	1.9247
	NA	NA			NA	NA			145.43	83.472	1.74226		111.689	87.886	1.27084		45.209	18.673	2.42109		61.085	30.116	2.02832
567	NA	NA			NA	NA			105.948	55.304	1.91574	0.519194	74.627	35.906	2.0784	0.508654	47.759	22.562	2.11679	0.55646	76.39	39.983	1.91056	0.466196
	NA	NA			NA	NA			111.012	50.239	2.20968		71.107	35.906	1.98037		47.186	21.417	2.2032		77.667	43.177	1.7988
	NA	NA			NA	NA			104.935	49.226	2.1317		71.107	34.732	2.04731		46.041	18.554	2.48146		80.222	41.899	1.91465
568	NA	NA			NA	NA			122.814	73.532	1.67021	0.399115	67.693	38.85	1.74242	0.405249	76.587	33.561	2.28202	0.562976	59.011	28.107	2.09951	0.519219
	NA	NA			NA	NA			114.992	68.838	1.67047		67.105	40.027	1.67649		75.512	31.409	2.40415		61.954	28.107	2.20422
	NA	NA			NA	NA			114.992	69.621	1.65169		67.105	41.205	1.62856		73.36	33.561	2.18587		59.011	30.315	1.94659
569	NA	NA			NA	NA			58.438	30.211	1.93433	0.481416	40.892	19.53	2.0938	0.51332	106.619	60.798	1.75366	0.437197	63.163	31.323	2.01651	0.476414
	NA	NA			NA	NA			53.098	26.396	2.01159		39.366	18.004	2.18651		107.737	61.915	1.74008		62.302	31.323	1.98902
	NA	NA			NA	NA			48.521	26.396	1.8382		40.129	21.056	1.90582		107.737	58.562	1.83971		60.581	34.765	1.74259
570	75.383	32.356	2.3298	0.579766	29.206	13.104	2.22879	0.561572	NA	NA			NA	NA			NA	NA			NA	NA	#VALUE!	#VALUE!
	76.243	32.356	2.35638		26.985	11.438	2.35924		NA	NA			NA	NA			NA	NA			NA	NA	#VALUE!
	81.406	33.216	2.45081		25.875	11.438	2.2622		NA	NA			NA	NA			NA	NA			NA	NA	#VALUE!
