# Supplementary material for: Adipose-Derived Stromal Vascular Fraction Cell Effects on a Rodent Model of Thin Endometrium
Source: PLoS One. 2015 Dec 14;10(12):e0144823. doi: 10.1371/journal.pone.0144823 (PMC4684382; doi:10.1371/journal.pone.0144823)
Supplement: S1 Dataset — (ZIP) [file pone.0144823.s001.zip › Endometrium VEGF Analysis.xlsx]

## Sheet: Sheet1
Well ID	Name	Well	Conc/Dil	595	Blank 595	Count	Mean	Std Dev	CV (%)				2014-11-17
SPL1		A1	400	0.701	0.646	3	0.65	0.003	0.455	Slope	0.102
		A2	400	0.706	0.652					Y-int	0.331
		A3	400	0.705	0.651					R Value	0.972
SPL2		B1	400	0.629	0.575	3	0.583	0.008	1.287
		B2	400	0.639	0.585					Sample	Average OD	Protein (ug/uL)	10ug	25ug
		B3	400	0.643	0.589					561 L	0.65	3.12745	3.19749	7.99373
SPL3		C1	400	0.778	0.724	3	0.726	0.003	0.406	562 L	0.583	2.47059	4.04762	10.119
		C2	400	0.783	0.729					563 L	0.726	3.87255	2.58228	6.4557
		C3	400	0.778	0.724					564 L	0.73	3.91176	2.55639	6.39098
SPL4		D1	400	0.781	0.727	3	0.73	0.01	1.361	565 L	0.715	3.76471	2.65625	6.64062
		D2	400	0.795	0.741					566 L	0.601	2.64706	3.77778	9.44444
		D3	400	0.776	0.722					567 L	0.73	3.91176	2.55639	6.39098
SPL5		E1	400	0.766	0.711	3	0.715	0.004	0.5	568 L	0.634	2.97059	3.36634	8.41584
		E2	400	0.772	0.718					569 L	0.671	3.33333	3	7.5
		E3	400	0.771	0.717					561 R	0.792	4.51961	2.21258	5.53145
SPL6		F1	400	0.647	0.593	3	0.601	0.008	1.286	561 R	0.693	3.54902	2.81768	7.0442
		F2	400	0.657	0.603					563 R	0.795	4.54902	2.19828	5.49569
		F3	400	0.662	0.608					565 R	0.687	3.4902	2.86517	7.16292
SPL7		G1	400	0.779	0.725	3	0.73	0.007	0.9	567 R	0.749	4.09804	2.44019	6.10048
		G2	400	0.792	0.737					568 R	0.716	3.77451	2.64935	6.62338
		G3	400	0.783	0.728
SPL8		H1	400	0.693	0.639	3	0.634	0.006	0.884
		H2	400	0.689	0.635
		H3	400	0.682	0.628
SPL9		A4	400	0.696	0.641	3	0.671	0.03	4.403
		A5	400	0.726	0.672
		A6	400	0.755	0.7
SPL10		B4	400	0.864	0.81	3	0.792	0.018	2.299
		B5	400	0.846	0.792
		B6	400	0.828	0.773
SPL11		C4	400	0.848	0.793	3	0.693	0.087	12.609
		C5	400	0.695	0.641
		C6	400	0.698	0.644
SPL12		D4	400	1.405	1.351	3	0.795	0.482	60.67
		D5	400	0.581	0.526
		D6	400	0.56	0.506					A = .102
SPL13		E4	400	0.745	0.691	3	0.687	0.005	0.667	B = .331
		E5	400	0.736	0.682					R = .99
		E6	400	0.742	0.687
SPL14		F4	400	0.806	0.751	3	0.749	0.004	0.576
		F5	400	0.805	0.751
		F6	400	0.798	0.744
SPL15		G4	400	0.774	0.72	3	0.716	0.003	0.484
		G5	400	0.768	0.714
		G6	400	0.768	0.714
