# Supplementary material for: Adipose-Derived Stromal Vascular Fraction Cell Effects on a Rodent Model of Thin Endometrium
Source: PLoS One. 2015 Dec 14;10(12):e0144823. doi: 10.1371/journal.pone.0144823 (PMC4684382; doi:10.1371/journal.pone.0144823)
Supplement: S1 Dataset — (ZIP) [file pone.0144823.s001.zip › Endometrium IHC_F Analysis.xlsx]

## Sheet: Normalized to DAPI
Group	Label	DAPI IntDen	VEGF IntDen	VEGF IntDen - Neg Ctrl	VEGF/DAPI	VEGF/DAPI Avg	Dextran-Rhod IntDen	Dex/DAPI	Dex/DAPI Avg				Uninjured + PBS	Injured + PBS	Injured + SVF	Uninjured + SVF	Injured + Dead SVF			Uninjured + PBS	Injured + PBS	Injured + SVF	Uninjured + SVF	Injured + Dead SVF
Injured + SVF	561L 10x DAPI 1.tif	62878134	8364614	6353400	0.101043	0.103107	4236249	0.0673724	0.0608409			VEGF/DAPI	0.089	0.107	0.103	0.042	0.164		VEGF/DAPI	1	0.994444	0.983333	0.616667	1.57778
	561L 10x DAPI 2.tif	55503169	7848499	5837285	0.10517		3014343	0.0543094					0.111	0.072	0.074	0.069	0.12		SEM	0.0658417	0.137493	0.113923	0.106066	0.172848
Uninjured + PBS	561R 10x DAPI 1.tif	68952033	7140248	5129034	0.0743855	0.0888135	2566257	0.037218	0.0504279				0.091						Dex/DAPI	1	0.723562	0.641929	0.667904	0.695733
	561R 10x DAPI 2.tif	71551489	7936867	5925653	0.0828166		5255870	0.0734558					0.07						SEM	0.220746	0.416432	0.23096	0.141421	0.21606
	561R 10x DAPI 3.tif	61871441	7891804	5880590	0.0950453		3873413	0.0626042					0.101
	561R 10x DAPI 4.tif	56107480	7790647	5779433	0.103006		1595339	0.0284336					0.078
Injured + PBS	562L 10x DAPI 1.tif	55717120	7737008	5725794	0.102765	0.107282	3541838	0.0635682	0.155994			Avg	0.09	0.0895	0.0885	0.0555	0.142
	562L 10x DAPI 2.tif	52250486	8428946	6417732	0.122826		7855266	0.150339				SEM	0.00592576	0.0123744	0.010253	0.00954594	0.0155563
	562L 10x DAPI 3.tif	54362760	7979072	5967858	0.109778		13898849	0.255669
	562L 10x DAPI 4.tif	54078337	7081448	5070234	0.0937572		8349808	0.154402				Dex/DAPI	0.05	0.156	0.061	0.078	0.09
Uninjured + SVF	562R 10x DAPI 1.tif	65074106	Not Available	NA	NA	NA	30845144	0.474	0.441008				0.149	0.009	0.1	0.042	0.035
	562R 10x DAPI 2.tif	52912438	Not Available	NA	NA		20418477	0.385892					0.042	0.03	0.012
	562R 10x DAPI 3.tif	67933411	Not Available	NA	NA		22899705	0.33709					0.219
	562R 10x DAPI 4.tif	80979870	Not Available	NA	NA		45919623	0.56705					0.022
Injured + SVF	563L 10x DAPI 1.tif	49640665	5779878	3768664	0.0759189	0.074278	3729930	0.0751386	0.0999041				0.057
	563L 10x DAPI 2.tif	53905002	5563804	3552590	0.0659046		3974947	0.0737399				Avg	0.0898333	0.065	0.0576667	0.06	0.0625
	563L 10x DAPI 3.tif	51684600	5679409	3668195	0.0709727		6425425	0.12432				SEM	0.0198672	0.0374789	0.0207864	0.0127279	0.0194454
	563L 10x DAPI 4.tif	48260568	6080344	4069130	0.0843158		6100999	0.126418
Uninjured + PBS	563R 10x DAPI 1.tif	73084580	8081105	6069891	0.083053	0.1111	7411250	0.101406	0.148744
	563R 10x DAPI 2.tif	51214208	6910973	4899759	0.0956719		6927157	0.135259
	563R 10x DAPI 3.tif	36947288	8061366	6050152	0.163751		7949054	0.215146
	563R 10x DAPI 4.tif	49374162	7043589	5032375	0.101923		7068739	0.143167
Injured + Dead SVF	564L 10x DAPI 1.tif	72977940	15987598	13976384	0.191515	0.163994	2968898	0.0406821	0.0903304
	564L 10x DAPI 2.tif	52040693	14077767	12066553	0.231868		2678464	0.0514686
	564L 10x DAPI 3.tif	46254305	8429122	6417908	0.138753		5144410	0.11122
	564L 10x DAPI 4.tif	44593441	6195886	4184672	0.0938405		7975107	0.17884
Uninjured + PBS	564R 10x DAPI 1.tif	55850824	5405840	3394626	0.0607802	0.090932	16258610	0.291108	0.218576
	564R 10x DAPI 2.tif	51462902	8716318	6705104	0.13029		10808409	0.210023
	564R 10x DAPI 3.tif	56811598	7406826	5395612	0.0949738		9731344	0.171292
	564R 10x DAPI 4.tif	61823103	6813882	4802668	0.077684		12481049	0.201883
Uninjured + PBS	565R 10x DAPI 1.tif	80426669	6380539	4369325	0.0543268	0.0698039	1949074	0.0242342	0.0415679
	565R 10x DAPI 2.tif	89930748	7328744	5317530	0.0591292		3256964	0.0362164
	565R 10x DAPI 3.tif	68612711	7704182	5692968	0.0829725		3368557	0.0490952
	565R 10x DAPI 4.tif	79995289	8633793	6622579	0.0827871		4537793	0.0567258
Injured + SVF	566L 10x DAPI 1.tif	48519923	Not Available	NA	NA	NA	471111	0.00970964	0.0122048
	566L 10x DAPI 2.tif	46283756	Not Available	NA	NA		950181	0.0205295
	566L 10x DAPI 3.tif	48518912	Not Available	NA	NA		673334	0.0138778
	566L 10x DAPI 4.tif	42346311	Not Available	NA	NA		199131	0.00470244
Uninjured + PBS	566R 10x DAPI 1.tif	60796348	7674496	5663282	0.0931517	0.100538	2097789	0.0345052	0.0219019
	566R 10x DAPI 2.tif	55701968	8009180	5997966	0.10768		1233760	0.0221493
	566R 10x DAPI 3.tif	51841699	7329383	5318169	0.102585		1202875	0.0232028
	566R 10x DAPI 4.tif	55717804	7512482	5501268	0.0987345		431828	0.00775027
Injured + PBS	567L 10x DAPI 1.tif	24549835	Not Available	NA	NA	NA	105712	0.00430602	0.00859805
	567L 10x DAPI 2.tif	21167330	Not Available	NA	NA		511117	0.0241465
	567L 10x DAPI 3.tif	57812187	Not Available	NA	NA		24221	0.00041896
	567L 10x DAPI 4.tif	27816970	Not Available	NA	NA		153570	0.00552073
Uninjured + SVF	567R 10x DAPI 1.tif	54872443	4021703	2010489	0.0366393	0.0424637	1349552	0.0245943	0.0783058
	567R 10x DAPI 2.tif	49014881	3742617	1731403	0.035324		2991192	0.0610262
	567R 10x DAPI 3.tif	54321078	4886462	2875248	0.0529306		7092058	0.130558
	567R 10x DAPI 4.tif	51968806	4347779	2336565	0.0449609		5043288	0.0970445
Injured + PBS	568L 10x DAPI 1.tif	73784471	7775198	5763984	0.0781192	0.0724836	2686676	0.0364125	0.0304051
	568L 10x DAPI 2.tif	68776544	6102883	4091669	0.0594922		1194635	0.0173698
	568L 10x DAPI 3.tif	58079641	5364965	3353751	0.057744		2253498	0.0388001
	568L 10x DAPI 4.tif	50605573	6797446	4786232	0.0945791		1469488	0.0290381
Uninjured + SVF	568R 10x DAPI 1.tif	64782876	5939682	3928468	0.0606405	0.0691358	2255797	0.0348209	0.041672
	568R 10x DAPI 2.tif	66815241	7071664	5060450	0.075738		2735499	0.0409412
	568R 10x DAPI 3.tif	53219031	5960083	3948869	0.0742003		3225809	0.0606138
	568R 10x DAPI 4.tif	58470293	5868164	3856950	0.0659643		1772363	0.0303122
Injured + Dead SVF	569L 10x DAPI 1.tif	70756016	12140268	10129054	0.143155	0.120327	214012	0.00302465	0.035391
	569L 10x DAPI 2.tif	56880750	7223522	5212308	0.0916357		4021145	0.0706943
	569L 10x DAPI 3.tif	57860172	8026704	6015490	0.103966		2586140	0.0446964
	569L 10x DAPI 4.tif	45831786	8544645	6533431	0.142552		1060940	0.0231486
Uninjured + PBS	569R 10x DAPI 1.tif	54182880	6271162	4259948	0.0786217	0.0780215	2873273	0.0530292	0.0572074
	569R 10x DAPI 2.tif	53512297	5435444	3424230	0.0639896		3183847	0.0594975
	569R 10x DAPI 3.tif	57919845	5858942	3847728	0.0664319		4695093	0.0810619
	569R 10x DAPI 4.tif	51925286	7361736	5350522	0.103043		1829910	0.0352412
VEGF Neg Control	Neg Ctrl 10x DAPI (561R-2).tif	64683511	2011214	0	0

## Sheet: Field of View
Group	Label	VEGF IntDen	VEGF IntDen - Neg Ctrl	VEGF Avg	Dextran-Rhod IntDen	Dex avg			Uninjured + PBS	Injured + PBS	Injured + SVF	Uninjured + SVF	Injured + Dead SVF			Uninjured + PBS	Injured + PBS	Injured + SVF	Uninjured + SVF	Injured + Dead SVF
Injured + SVF	561L 10x DAPI 1.tif	8364614	6353400	6.09534e+06	4236249	3625296		VEGF	5.67868e+06	5.7954e+06	6.09534e+06	2.23843e+06	9.16138e+06		VEGF	1	0.977073	0.93585	0.610971	1.53134
	561L 10x DAPI 2.tif	7848499	5837285		3014343				5.51304e+06	4498909	3.76464e+06	4.19868e+06	6.97257e+06		SEM	0.0173094	0.0870133	0.156423	0.131561	0.1469
Uninjured + PBS	561R 10x DAPI 1.tif	7140248	5129034	5.67868e+06	2566257	3.32272e+06			5.0745e+06						Dex	1	0.685955	0.60408	0.647675	0.637396
	561R 10x DAPI 2.tif	7936867	5925653		5255870				5.5006e+06						SEM	0.294137	0.400046	0.211384	0.112248	0.177909
	561R 10x DAPI 3.tif	7891804	5880590		3873413				5.62017e+06
	561R 10x DAPI 4.tif	7790647	5779433		1595339				4220607
Injured + PBS	562L 10x DAPI 1.tif	7737008	5725794	5.7954e+06	3541838	8.41144e+06		Avg	5.26793e+06	5.14716e+06	4.92999e+06	3.21856e+06	8066975			0.822188
	562L 10x DAPI 2.tif	8428946	6417732		7855266			SEM	91184.7	458380	824026	693056	773861			0.885604
	562L 10x DAPI 3.tif	7979072	5967858		13898849											0.0808402
	562L 10x DAPI 4.tif	7081448	5070234		8349808			Dex	3.32272e+06	8.41144e+06	3625296	4.11902e+06	4540823
Uninjured + SVF	562R 10x DAPI 1.tif	Not Available	NA	NA	NA	NA			7339050	1.90107e+06	5.05783e+06	2497367	1.97056e+06			0.600644
	562R 10x DAPI 2.tif	Not Available	NA		NA				12319853	198655	573439					0.889689
	562R 10x DAPI 3.tif	Not Available	NA		NA				3278097							0.457972
	562R 10x DAPI 4.tif	Not Available	NA		NA				1241563
Injured + SVF	563L 10x DAPI 1.tif	5779878	3768664	3.76464e+06	3729930	5.05783e+06			3.14553e+06
	563L 10x DAPI 2.tif	5563804	3552590		3974947			Avg	5.1078e+06	3.50372e+06	3.08552e+06	3.30819e+06	3.25569e+06
	563L 10x DAPI 3.tif	5679409	3668195		6425425			SEM	1.50239e+06	2.04335e+06	1.07971e+06	573342	908725
	563L 10x DAPI 4.tif	6080344	4069130		6100999
Uninjured + PBS	563R 10x DAPI 1.tif	8081105	6069891	5.51304e+06	7411250	7339050
	563R 10x DAPI 2.tif	6910973	4899759		6927157
	563R 10x DAPI 3.tif	8061366	6050152		7949054
	563R 10x DAPI 4.tif	7043589	5032375		7068739
Injured + Dead SVF	564L 10x DAPI 1.tif	15987598	13976384	9.16138e+06	2968898	4540823
	564L 10x DAPI 2.tif	14077767	12066553		2678464
	564L 10x DAPI 3.tif	8429122	6417908		5144410
	564L 10x DAPI 4.tif	6195886	4184672		7975107
Uninjured + PBS	564R 10x DAPI 1.tif	5405840	3394626	5.0745e+06	16258610	12319853
	564R 10x DAPI 2.tif	8716318	6705104		10808409
	564R 10x DAPI 3.tif	7406826	5395612		9731344
	564R 10x DAPI 4.tif	6813882	4802668		12481049
Uninjured + PBS	565R 10x DAPI 1.tif	6380539	4369325	5.5006e+06	1949074	3278097
	565R 10x DAPI 2.tif	7328744	5317530		3256964
	565R 10x DAPI 3.tif	7704182	5692968		3368557
	565R 10x DAPI 4.tif	8633793	6622579		4537793
Injured + SVF	566L 10x DAPI 1.tif	Not Available	NA	NA	471111	573439
	566L 10x DAPI 2.tif	Not Available	NA		950181
	566L 10x DAPI 3.tif	Not Available	NA		673334
	566L 10x DAPI 4.tif	Not Available	NA		199131
Uninjured + PBS	566R 10x DAPI 1.tif	7674496	5663282	5.62017e+06	2097789	1241563
	566R 10x DAPI 2.tif	8009180	5997966		1233760
	566R 10x DAPI 3.tif	7329383	5318169		1202875
	566R 10x DAPI 4.tif	7512482	5501268		431828
Injured + PBS	567L 10x DAPI 1.tif	Not Available	NA	NA	105712	198655
	567L 10x DAPI 2.tif	Not Available	NA		511117
	567L 10x DAPI 3.tif	Not Available	NA		24221
	567L 10x DAPI 4.tif	Not Available	NA		153570
Uninjured + SVF	567R 10x DAPI 1.tif	4021703	2010489	2.23843e+06	1349552	4.11902e+06
	567R 10x DAPI 2.tif	3742617	1731403		2991192
	567R 10x DAPI 3.tif	4886462	2875248		7092058
	567R 10x DAPI 4.tif	4347779	2336565		5043288
Injured + PBS	568L 10x DAPI 1.tif	7775198	5763984	4498909	2686676	1.90107e+06
	568L 10x DAPI 2.tif	6102883	4091669		1194635
	568L 10x DAPI 3.tif	5364965	3353751		2253498
	568L 10x DAPI 4.tif	6797446	4786232		1469488
Uninjured + SVF	568R 10x DAPI 1.tif	5939682	3928468	4.19868e+06	2255797	2497367
	568R 10x DAPI 2.tif	7071664	5060450		2735499
	568R 10x DAPI 3.tif	5960083	3948869		3225809
	568R 10x DAPI 4.tif	5868164	3856950		1772363
Injured + Dead SVF	569L 10x DAPI 1.tif	12140268	10129054	6.97257e+06	214012	1.97056e+06
	569L 10x DAPI 2.tif	7223522	5212308		4021145
	569L 10x DAPI 3.tif	8026704	6015490		2586140
	569L 10x DAPI 4.tif	8544645	6533431		1060940
Uninjured + PBS	569R 10x DAPI 1.tif	6271162	4259948	4220607	2873273	3.14553e+06
	569R 10x DAPI 2.tif	5435444	3424230		3183847
	569R 10x DAPI 3.tif	5858942	3847728		4695093
	569R 10x DAPI 4.tif	7361736	5350522		1829910
VEGF Neg Control	Neg Ctrl 10x DAPI (561R-2).tif	2011214	0
